# Supplementary material for: Idarubicin combats abiraterone and enzalutamide resistance in prostate cells via targeting XPA protein
Source: Cell Death Dis. 2022 Dec 12;13(12):1034. doi: 10.1038/s41419-022-05490-5 (PMC9744908; doi:10.1038/s41419-022-05490-5)
Supplement: Supplementary file 15 — Tab S3 Lost proteins [file 41419_2022_5490_MOESM15_ESM.xlsx]

## Sheet: Sheet1
Protein ID	Gene Name	LFQ intensity ABI-IDA	LFQ intensity ABI	Full gene name
Q4L235	AASDH	-	+	aminoadipate-semialdehyde dehydrogenase(AASDH)
Q9NRK6	ABCB10	-	+	ATP binding cassette subfamily B member 10(ABCB10)
O14639	ABLIM1	-	+	actin binding LIM protein 1(ABLIM1)
Q53FZ2	ACSM3	-	+	acyl-CoA synthetase medium chain family member 3(ACSM3)
P78563	ADARB1	-	+	adenosine deaminase RNA specific B1(ADARB1)
Q6ULP2	AFTPH	-	+	aftiphilin(AFTPH)
Q9P0M2	AKAP7	-	+	A-kinase anchoring protein 7(AKAP7)
Q96F25	ALG14	-	+	ALG14 UDP-N-acetylglucosaminyltransferase subunit(ALG14)
Q9UJX6	ANAPC2	-	+	anaphase promoting complex subunit 2(ANAPC2)
Q9UJX5	ANAPC4	-	+	anaphase promoting complex subunit 4(ANAPC4)
P61966	AP1S1	-	+	adaptor related protein complex 1 subunit sigma 1(AP1S1)
Q9Y2T2	AP3M1	-	+	adaptor related protein complex 3 subunit mu 1(AP3M1)
Q92572	AP3S1	-	+	adaptor related protein complex 3 subunit sigma 1(AP3S1)
Q9Y587	AP4S1	-	+	adaptor related protein complex 4 subunit sigma 1(AP4S1)
Q99767	APBA2	-	+	amyloid beta precursor protein binding family A member 2(APBA2)
Q96BI3	APH1A	-	+	aph-1 homolog A, gamma-secretase subunit(APH1A)
P31941	APOBEC3A	-	+	apolipoprotein B mRNA editing enzyme catalytic subunit 3A(APOBEC3A)
P10398	ARAF	-	+	A-Raf proto-oncogene, serine/threonine kinase(ARAF)
Q8N392	ARHGAP18	-	+	Rho GTPase activating protein 18(ARHGAP18)
A7KAX9	ARHGAP32	-	+	Rho GTPase activating protein 32(ARHGAP32)
O15013	ARHGEF10	-	+	Rho guanine nucleotide exchange factor 10(ARHGEF10)
Q8NFD5	ARID1B	-	+	AT-rich interaction domain 1B(ARID1B)
P29374	ARID4A	-	+	AT-rich interaction domain 4A(ARID4A)
P40616	ARL1	-	+	ADP ribosylation factor like GTPase 1(ARL1)
Q8N6S5	ARL6IP6	-	+	ADP ribosylation factor like GTPase 6 interacting protein 6(ARL6IP6)
P27540	ARNT	-	+	aryl hydrocarbon receptor nuclear translocator(ARNT)
P51689	ARSD	-	+	arylsulfatase D(ARSD)
O43150	ASAP2	-	+	ArfGAP with SH3 domain, ankyrin repeat and PH domain 2(ASAP2)
Q5U4P2	ASPHD1	-	+	aspartate beta-hydroxylase domain containing 1(ASPHD1)
P15336	ATF2	-	+	activating transcription factor 2(ATF2)
Q6ZNE5	ATG14	-	+	autophagy related 14(ATG14)
Q5TC12	ATPAF1	-	+	ATP synthase mitochondrial F1 complex assembly factor 1(ATPAF1)
O75882	ATRN	-	+	attractin(ATRN)
O60512	B4GALT3	-	+	beta-1,4-galactosyltransferase 3(B4GALT3)
Q99933	BAG1	-	+	BAG cochaperone 1(BAG1)
Q6ZT62	BARGIN	-	+	Bargin(BARGIN)
Q96RK4	BBS4	-	+	Bardet-Biedl syndrome 4(BBS4)
Q3SYG4	BBS9	-	+	Bardet-Biedl syndrome 9(BBS9)
P21953	BCKDHB	-	+	branched chain keto acid dehydrogenase E1 subunit beta(BCKDHB)
Q6W2J9	BCOR	-	+	BCL6 corepressor(BCOR)
P78537	BLOC1S1	-	+	biogenesis of lysosomal organelles complex 1 subunit 1(BLOC1S1)
Q13873	BMPR2	-	+	bone morphogenetic protein receptor type 2(BMPR2)
Q8N5I9	C12orf45	-	+	NOP protein chaperone 1
Q6PH81	C16orf87	-	+	chromosome 16 open reading frame 87(C16orf87)
A8MU93	C17orf100	-	+	chromosome 17 open reading frame 100(C17orf100)
Q8NDD1	C1orf131	-	+	chromosome 1 open reading frame 131(C1orf131)
Q9BV19	C1orf50	-	+	chromosome 1 open reading frame 50(C1orf50)
P00736	C1R	-	+	complement C1r(C1R)
O95873	C6orf47	-	+	chromosome 6 open reading frame 47(C6orf47)
Q9H7E9	C8orf33	-	+	chromosome 8 open reading frame 33(C8orf33)
Q6P1X6	C8orf82	-	+	chromosome 8 open reading frame 82(C8orf82)
Q96MD7	C9orf85	-	+	chromosome 9 open reading frame 85(C9orf85)
Q13698	CACNA1S	-	+	calcium voltage-gated channel subunit alpha1 S(CACNA1S)
Q8WUQ7	CACTIN	-	+	cactin, spliceosome C complex subunit(CACTIN)
Q86Y37	CACUL1	-	+	CDK2 associated cullin domain 1(CACUL1)
Q8NFZ8	CADM4	-	+	cell adhesion molecule 4(CADM4)
Q96GE6	CALML4	-	+	calmodulin like 4(CALML4)
Q7Z7J9	CAMK2N1	-	+	calcium/calmodulin dependent protein kinase II inhibitor 1(CAMK2N1)
Q96RR4	CAMKK2	-	+	calcium/calmodulin dependent protein kinase kinase 2(CAMKK2)
Q9H6E4	CCDC134	-	+	coiled-coil domain containing 134(CCDC134)
Q8IV32	CCDC71	-	+	coiled-coil domain containing 71(CCDC71)
P20248	CCNA2	-	+	cyclin A2(CCNA2)
O95273	CCNDBP1	-	+	cyclin D1 binding protein 1(CCNDBP1)
Q8IWY9	CDAN1	-	+	codanin 1(CDAN1)
O75794	CDC123	-	+	cell division cycle 123(CDC123)
O75419	CDC45	-	+	cell division cycle 45(CDC45)
Q96FF9	CDCA5	-	+	cell division cycle associated 5(CDCA5)
P49336	CDK8	-	+	cyclin dependent kinase 8(CDK8)
Q96HQ2	CDKN2AIPNL	-	+	CDKN2A interacting protein N-terminal like(CDKN2AIPNL)
O95674	CDS2	-	+	CDP-diacylglycerol synthase 2(CDS2)
P17676	CEBPB	-	+	CCAAT enhancer binding protein beta(CEBPB)
Q9H3R5	CENPH	-	+	centromere protein H(CENPH)
Q71F23	CENPU	-	+	centromere protein U(CENPU)
Q53EZ4	CEP55	-	+	centrosomal protein 55(CEP55)
Q96CF2	CHMP4C	-	+	charged multivesicular body protein 4C(CHMP4C)
O15111	CHUK	-	+	component of inhibitor of nuclear factor kappa B kinase complex(CHUK)
Q99967	CITED2	-	+	Cbp/p300 interacting transactivator with Glu/Asp rich carboxy-terminal domain 2(CITED2)
Q8IYA6	CKAP2L	-	+	cytoskeleton associated protein 2 like(CKAP2L)
P33552	CKS2	-	+	CDC28 protein kinase regulatory subunit 2(CKS2)
O15551	CLDN3	-	+	claudin 3(CLDN3)
Q9HAW4	CLSPN	-	+	claspin(CLSPN)
Q9BT09	CNPY3	-	+	canopy FGF signaling regulator 3(CNPY3)
Q86WW8	COA5	-	+	cytochrome c oxidase assembly factor 5(COA5)
P39059	COL15A1	-	+	collagen type XV alpha 1 chain(COL15A1)
P12110	COL6A2	-	+	collagen type VI alpha 2 chain(COL6A2)
Q8N668	COMMD1	-	+	copper metabolism domain containing 1(COMMD1)
Q9NX08	COMMD8	-	+	COMM domain containing 8(COMMD8)
Q9NZJ6	COQ3	-	+	coenzyme Q3, methyltransferase(COQ3)
Q9Y6N1	COX11	-	+	cytochrome c oxidase copper chaperone COX11(COX11)
O14548	COX7A2L	-	+	cytochrome c oxidase subunit 7A2 like(COX7A2L)
Q5TZA2	CROCC	-	+	ciliary rootlet coiled-coil, rootletin(CROCC)
P02511	CRYAB	-	+	crystallin alpha B(CRYAB)
P0DML3	CSH2	-	+	chorionic somatomammotropin hormone 2(CSH2)
P48730	CSNK1D	-	+	casein kinase 1 delta(CSNK1D)
O43310	CTIF	-	+	cap binding complex dependent translation initiation factor(CTIF)
P26232	CTNNA2	-	+	catenin alpha 2(CTNNA2)
P53634	CTSC	-	+	cathepsin C(CTSC)
O60911	CTSV	-	+	cathepsin V(CTSV)
Q9NTM9	CUTC	-	+	cutC copper transporter(CUTC)
Q96SQ9	CYP2S1	-	+	cytochrome P450 family 2 subfamily S member 1(CYP2S1)
Q9UER7	DAXX	-	+	death domain associated protein(DAXX)
Q9NV06	DCAF13	-	+	DDB1 and CUL4 associated factor 13(DCAF13)
P07585	DCN	-	+	decorin(DCN)
Q9NPI6	DCP1A	-	+	decapping mRNA 1A(DCP1A)
O15121	DEGS1	-	+	delta 4-desaturase, sphingolipid 1(DEGS1)
O75140	DEPDC5	-	+	DEP domain containing 5, GATOR1 subcomplex subunit(DEPDC5)
Q9Y315	DERA	-	+	deoxyribose-phosphate aldolase(DERA)
Q9NSV4	DIAPH3	-	+	diaphanous related formin 3(DIAPH3)
Q14689	DIP2A	-	+	disco interacting protein 2 homolog A(DIP2A)
Q99766	DMAC2L	-	+	distal membrane arm assembly component 2 like(DMAC2L)
Q9UBS3	DNAJB9	-	+	DnaJ heat shock protein family (Hsp40) member B9(DNAJB9)
Q9Y2G8	DNAJC16	-	+	DnaJ heat shock protein family (Hsp40) member C16(DNAJC16)
Q13217	DNAJC3	-	+	DnaJ heat shock protein family (Hsp40) member C3(DNAJC3)
Q14185	DOCK1	-	+	dedicator of cytokinesis 1(DOCK1)
Q9H7D0	DOCK5	-	+	dedicator of cytokinesis 5(DOCK5)
Q86YN1	DOLPP1	-	+	dolichyldiphosphatase 1(DOLPP1)
Q14195	DPYSL3	-	+	dihydropyrimidinase like 3(DPYSL3)
Q9NRR4	DROSHA	-	+	drosha ribonuclease III(DROSHA)
Q8N5C7	DTWD1	-	+	DTW domain containing 1(DTWD1)
O95620	DUS4L	-	+	dihydrouridine synthase 4 like(DUS4L)
Q13627	DYRK1A	-	+	dual specificity tyrosine phosphorylation regulated kinase 1A(DYRK1A)
Q96DC8	ECHDC3	-	+	enoyl-CoA hydratase domain containing 3(ECHDC3)
A8K855	EFCAB7	-	+	EF-hand calcium binding domain 7(EFCAB7)
Q9H4M9	EHD1	-	+	EH domain containing 1(EHD1)
Q8N9N8	EIF1AD	-	+	eukaryotic translation initiation factor 1A domain containing(EIF1AD)
Q15723	ELF2	-	+	E74 like ETS transcription factor 2(ELF2)
P60002	ELOF1	-	+	elongation factor 1(ELOF1)
Q9H5J4	ELOVL6	-	+	ELOVL fatty acid elongase 6(ELOVL6)
O00423	EML1	-	+	EMAP like 1(EML1)
O95834	EML2	-	+	EMAP like 2(EML2)
P13929	ENO3	-	+	enolase 3(ENO3)
Q16206	ENOX2	-	+	ecto-NOX disulfide-thiol exchanger 2(ENOX2)
Q9Y5L3	ENTPD2	-	+	ectonucleoside triphosphate diphosphohydrolase 2(ENTPD2)
O75355	ENTPD3	-	+	ectonucleoside triphosphate diphosphohydrolase 3(ENTPD3)
Q8IUS5	EPHX4	-	+	epoxide hydrolase 4(EPHX4)
Q56NI9	ESCO2	-	+	establishment of sister chromatid cohesion N-acetyltransferase 2(ESCO2)
Q96DF8	ESS2	-	+	ess-2 splicing factor homolog(ESS2)
Q9UQ84	EXO1	-	+	exonuclease 1(EXO1)
Q13868	EXOSC2	-	+	exosome component 2(EXOSC2)
P25116	F2R	-	+	coagulation factor II thrombin receptor(F2R)
O95864	FADS2	-	+	fatty acid desaturase 2(FADS2)
Q8WUF8	FAM172A	-	+	family with sequence similarity 172 member A(FAM172A)
O75063	FAM20B	-	+	FAM20B glycosaminoglycan xylosylkinase(FAM20B)
Q9H4H8	FAM83D	-	+	family with sequence similarity 83 member D(FAM83D)
O15360	FANCA	-	+	FA complementation group A(FANCA)
Q14517	FAT1	-	+	FAT atypical cadherin 1(FAT1)
P62861	FAU	-	+	FAU ubiquitin like and ribosomal protein S30 fusion(FAU)
Q86XK2	FBXO11	-	+	F-box protein 11(FBXO11)
O94952	FBXO21	-	+	F-box protein 21(FBXO21)
Q9NVF7	FBXO28	-	+	F-box protein 28(FBXO28)
Q9Y5Y0	FLVCR1	-	+	FLVCR heme transporter 1(FLVCR1)
Q96HJ9	FMC1	-	+	formation of mitochondrial complex V assembly factor 1 homolog(FMC1)
O14772	FPGT	-	+	fucose-1-phosphate guanylyltransferase(FPGT)
Q8WU20	FRS2	-	+	fibroblast growth factor receptor substrate 2(FRS2)
Q16595	FXN	-	+	frataxin(FXN)
Q14802	FXYD3	-	+	FXYD domain containing ion transport regulator 3(FXYD3)
Q96QD9	FYTTD1	-	+	forty-two-three domain containing 1(FYTTD1)
Q06546	GABPA	-	+	GA binding protein transcription factor subunit alpha(GABPA)
Q10472	GALNT1	-	+	polypeptide N-acetylgalactosaminyltransferase 1(GALNT1)
Q8WUU5	GATAD1	-	+	GATA zinc finger domain containing 1(GATAD1)
Q9NZC3	GDE1	-	+	glycerophosphodiester phosphodiesterase 1(GDE1)
Q8N9F7	GDPD1	-	+	glycerophosphodiester phosphodiesterase domain containing 1(GDPD1)
Q17RS7	GEN1	-	+	GEN1 Holliday junction 5' flap endonuclease(GEN1)
O94808	GFPT2	-	+	glutamine-fructose-6-phosphate transaminase 2(GFPT2)
P38435	GGCX	-	+	gamma-glutamyl carboxylase(GGCX)
Q9BRT9	GINS4	-	+	GINS complex subunit 4(GINS4)
Q14161	GIT2	-	+	GIT ArfGAP 2(GIT2)
P06280	GLA	-	+	galactosidase alpha(GLA)
Q86SX6	GLRX5	-	+	glutaredoxin 5(GLRX5)
Q96IK5	GMCL1	-	+	germ cell-less 1, spermatogenesis associated(GMCL1)
Q9UKD1	GMEB2	-	+	glucocorticoid modulatory element binding protein 2(GMEB2)
O75487	GPC4	-	+	glypican 4(GPC4)
Q9UHW5	GPN3	-	+	GPN-loop GTPase 3(GPN3)
O60443	GSDME	-	+	gasdermin E(GSDME)
Q92759	GTF2H4	-	+	general transcription factor IIH subunit 4(GTF2H4)
O00178	GTPBP1	-	+	GTP binding protein 1(GTPBP1)
Q9NYZ3	GTSE1	-	+	G2 and S-phase expressed 1(GTSE1)
Q8N442	GUF1	-	+	GTP binding elongation factor GUF1(GUF1)
P13807	GYS1	-	+	glycogen synthase 1(GYS1)
P84243	H3-3A	-	+	H3.3 histone A(H3-3A)
P49590	HARS2	-	+	histidyl-tRNA synthetase 2, mitochondrial(HARS2)
O15379	HDAC3	-	+	histone deacetylase 3(HDAC3)
Q9Y5R4	HEMK1	-	+	HemK methyltransferase family member 1(HEMK1)
Q9BSE4	HERPUD2	-	+	HERPUD family member 2(HERPUD2)
P17096	HMGA1	-	+	high mobility group AT-hook 1(HMGA1)
P35914	HMGCL	-	+	3-hydroxy-3-methylglutaryl-CoA lyase(HMGCL)
Q86YM7	HOMER1	-	+	homer scaffold protein 1(HOMER1)
P31276	HOXC13	-	+	homeobox C13(HOXC13)
P05981	HPN	-	+	hepsin(HPN)
O60921	HUS1	-	+	HUS1 checkpoint clamp component(HUS1)
Q5T440	IBA57	-	+	iron-sulfur cluster assembly factor IBA57(IBA57)
Q9P2H3	IFT80	-	+	intraflagellar transport 80(IFT80)
P01859	IGHG2	-	+	immunoglobulin heavy constant gamma 2 (G2m marker)(IGHG2)
Q9ULG1	INO80	-	+	INO80 complex ATPase subunit(INO80)
P32019	INPP5B	-	+	inositol polyphosphate-5-phosphatase B(INPP5B)
Q6P9B9	INTS5	-	+	integrator complex subunit 5(INTS5)
O94829	IPO13	-	+	importin 13(IPO13)
Q13576	IQGAP2	-	+	IQ motif containing GTPase activating protein 2(IQGAP2)
P28290	ITPRID2	-	+	ITPR interacting domain containing 2(ITPRID2)
Q92613	JADE3	-	+	jade family PHD finger 3(JADE3)
Q63ZY3	KANK2	-	+	KN motif and ankyrin repeat domains 2(KANK2)
Q9H9L4	KANSL2	-	+	KAT8 regulatory NSL complex subunit 2(KANSL2)
Q9P2N6	KANSL3	-	+	KAT8 regulatory NSL complex subunit 3(KANSL3)
Q9H3F6	KCTD10	-	+	potassium channel tetramerization domain containing 10(KCTD10)
Q9NXV2	KCTD5	-	+	potassium channel tetramerization domain containing 5(KCTD5)
Q9BY66	KDM5D	-	+	lysine demethylase 5D(KDM5D)
Q06136	KDSR	-	+	3-ketodihydrosphingosine reductase(KDSR)
Q14145	KEAP1	-	+	kelch like ECH associated protein 1(KEAP1)
O15037	KHNYN	-	+	KH and NYN domain containing(KHNYN)
Q96A73	KIAA1191	-	+	KIAA1191(KIAA1191)
Q9HCM3	KIAA1549	-	+	KIAA1549(KIAA1549)
Q15058	KIF14	-	+	kinesin family member 14(KIF14)
Q9NS87	KIF15	-	+	kinesin family member 15(KIF15)
O60333	KIF1B	-	+	kinesin family member 1B(KIF1B)
Q92845	KIFAP3	-	+	kinesin associated protein 3(KIFAP3)
Q8TBB5	KLHDC4	-	+	kelch domain containing 4(KLHDC4)
Q9NQR1	KMT5A	-	+	lysine methyltransferase 5A(KMT5A)
Q8NG31	KNL1	-	+	kinetochore scaffold 1(KNL1)
Q9Y448	KNSTRN	-	+	kinetochore localized astrin (SPAG5) binding protein(KNSTRN)
Q8N6L1	KRTCAP2	-	+	keratinocyte associated protein 2(KRTCAP2)
Q6IAA8	LAMTOR1	-	+	late endosomal/lysosomal adaptor, MAPK and MTOR activator 1(LAMTOR1)
Q6ZQX7	LIAT1	-	+	chromosome 17 open reading frame 97
P48059	LIMS1	-	+	LIM zinc finger domain containing 1(LIMS1)
Q9NUP9	LIN7C	-	+	lin-7 homolog C, crumbs cell polarity complex component(LIN7C)
Q14693	LPIN1	-	+	lipin 1(LPIN1)
Q96KN1	LRATD2	-	+	LRAT domain containing 2(LRATD2)
Q9H9A6	LRRC40	-	+	leucine rich repeat containing 40(LRRC40)
Q6UXK5	LRRN1	-	+	leucine rich repeat neuronal 1(LRRN1)
Q9Y4Z0	LSM4	-	+	LSM4 homolog, U6 small nuclear RNA and mRNA degradation associated(LSM4)
Q8WV07	LTO1	-	+	LTO1 maturation factor of ABCE1(LTO1)
Q9HD34	LYRM4	-	+	LYR motif containing 4(LYRM4)
Q8N653	LZTR1	-	+	leucine zipper like transcription regulator 1(LZTR1)
P52564	MAP2K6	-	+	mitogen-activated protein kinase kinase 6(MAP2K6)
Q8TD08	MAPK15	-	+	mitogen-activated protein kinase 15(MAPK15)
Q8IW41	MAPKAPK5	-	+	MAPK activated protein kinase 5(MAPKAPK5)
P56270	MAZ	-	+	MYC associated zinc finger protein(MAZ)
P02144	MB	-	+	myoglobin(MB)
O15068	MCF2L	-	+	MCF.2 cell line derived transforming sequence like(MCF2L)
Q8NI22	MCFD2	-	+	multiple coagulation factor deficiency 2, ER cargo receptor complex subunit(MCFD2)
Q9NRN9	METTL5	-	+	methyltransferase 5, N6-adenosine(METTL5)
Q9H8H3	METTL7A	-	+	methyltransferase like 7A(METTL7A)
Q8IYU8	MICU2	-	+	mitochondrial calcium uptake 2(MICU2)
Q9Y4U1	MMACHC	-	+	metabolism of cobalamin associated C(MMACHC)
Q96BX8	MOB3A	-	+	MOB kinase activator 3A(MOB3A)
Q9Y605	MRFAP1	-	+	Morf4 family associated protein 1(MRFAP1)
Q9H0U6	MRPL18	-	+	mitochondrial ribosomal protein L18(MRPL18)
Q9P0M9	MRPL27	-	+	mitochondrial ribosomal protein L27(MRPL27)
Q4U2R6	MRPL51	-	+	mitochondrial ribosomal protein L51(MRPL51)
Q6P161	MRPL54	-	+	mitochondrial ribosomal protein L54(MRPL54)
O60783	MRPS14	-	+	mitochondrial ribosomal protein S14(MRPS14)
Q6P1R3	MSANTD2	-	+	Myb/SANT DNA binding domain containing 2(MSANTD2)
Q15800	MSMO1	-	+	methylsterol monooxygenase 1(MSMO1)
Q15390	MTFR1	-	+	mitochondrial fission regulator 1(MTFR1)
Q6P444	MTFR2	-	+	mitochondrial fission regulator 2(MTFR2)
P03915	MT-ND5	-	+	mitochondrially encoded NADH dehydrogenase 5(MT-ND5)
Q969V5	MUL1	-	+	mitochondrial E3 ubiquitin protein ligase 1(MUL1)
Q14896	MYBPC3	-	+	myosin binding protein C3(MYBPC3)
O43795	MYO1B	-	+	myosin IB(MYO1B)
Q12965	MYO1E	-	+	myosin IE(MYO1E)
Q86UW6	N4BP2	-	+	NEDD4 binding protein 2(N4BP2)
Q93015	NAA80	-	+	N-alpha-acetyltransferase 80, NatH catalytic subunit(NAA80)
Q9BQ15	NABP2	-	+	nucleic acid binding protein 2(NABP2)
Q8N9F0	NAT8L	-	+	N-acetyltransferase 8 like(NAT8L)
Q6ZNJ1	NBEAL2	-	+	neurobeachin like 2(NBEAL2)
Q14596	NBR1	-	+	NBR1 autophagy cargo receptor(NBR1)
Q6PIU2	NCEH1	-	+	neutral cholesterol ester hydrolase 1(NCEH1)
O94916	NFAT5	-	+	nuclear factor of activated T cells 5(NFAT5)
Q15653	NFKBIB	-	+	NFKB inhibitor beta(NFKBIB)
Q9H9Q4	NHEJ1	-	+	non-homologous end joining factor 1(NHEJ1)
Q8N4C6	NIN	-	+	ninein(NIN)
Q8N8Q9	NIPA2	-	+	NIPA magnesium transporter 2(NIPA2)
Q9NYS0	NKIRAS1	-	+	NFKB inhibitor interacting Ras like 1(NKIRAS1)
Q9NYR9	NKIRAS2	-	+	NFKB inhibitor interacting Ras like 2(NKIRAS2)
Q9UK39	NOCT	-	+	nocturnin(NOCT)
P69849	NOMO3	-	+	NODAL modulator 3(NOMO3)
P48552	NRIP1	-	+	nuclear receptor interacting protein 1(NRIP1)
Q96IY1	NSL1	-	+	NSL1 component of MIS12 kinetochore complex(NSL1)
Q92636	NSMAF	-	+	neutral sphingomyelinase activation associated factor(NSMAF)
Q96P11	NSUN5	-	+	NOP2/Sun RNA methyltransferase 5(NSUN5)
Q9H0P0	NT5C3A	-	+	5'-nucleotidase, cytosolic IIIA(NT5C3A)
Q8WV74	NUDT8	-	+	nudix hydrolase 8(NUDT8)
Q6PK18	OGFOD3	-	+	2-oxoglutarate and iron dependent oxygenase domain containing 3(OGFOD3)
Q13415	ORC1	-	+	origin recognition complex subunit 1(ORC1)
Q96SU4	OSBPL9	-	+	oxysterol binding protein like 9(OSBPL9)
Q5T2D3	OTUD3	-	+	OTU deubiquitinase 3(OTUD3)
Q6GQQ9	OTUD7B	-	+	OTU deubiquitinase 7B(OTUD7B)
Q8N7B6	PACRGL	-	+	parkin coregulated like(PACRGL)
Q86VP3	PACS2	-	+	phosphofurin acidic cluster sorting protein 2(PACS2)
Q86TB9	PATL1	-	+	PAT1 homolog 1, processing body mRNA decay factor(PATL1)
P35227	PCGF2	-	+	polycomb group ring finger 2(PCGF2)
Q15004	PCLAF	-	+	PCNA clamp associated factor(PCLAF)
P29122	PCSK6	-	+	proprotein convertase subtilisin/kexin type 6(PCSK6)
Q9BRP1	PDCD2L	-	+	programmed cell death 2 like(PDCD2L)
O43924	PDE6D	-	+	phosphodiesterase 6D(PDE6D)
Q9NR12	PDLIM7	-	+	PDZ and LIM domain 7(PDLIM7)
Q9P2J9	PDP2	-	+	pyruvate dehydrogenase phosphatase catalytic subunit 2(PDP2)
Q86YH6	PDSS2	-	+	decaprenyl diphosphate synthase subunit 2(PDSS2)
O60683	PEX10	-	+	peroxisomal biogenesis factor 10(PEX10)
P28328	PEX2	-	+	peroxisomal biogenesis factor 2(PEX2)
P50542	PEX5	-	+	peroxisomal biogenesis factor 5(PEX5)
Q8NDX5	PHC3	-	+	polyhomeotic homolog 3(PHC3)
Q9Y6X2	PIAS3	-	+	protein inhibitor of activated STAT 3(PIAS3)
Q9NRD5	PICK1	-	+	protein interacting with PRKCA 1(PICK1)
O95427	PIGN	-	+	phosphatidylinositol glycan anchor biosynthesis class N(PIGN)
O00750	PIK3C2B	-	+	phosphatidylinositol-4-phosphate 3-kinase catalytic subunit type 2 beta(PIK3C2B)
O00329	PIK3CD	-	+	phosphatidylinositol-4,5-bisphosphate 3-kinase catalytic subunit delta(PIK3CD)
Q9BSJ6	PIMREG	-	+	PICALM interacting mitotic regulator(PIMREG)
A2A3N6	PIPSL	-	+	PIP5K1A and PSMD4 like (pseudogene)(PIPSL)
Q9BZM1	PLA2G12A	-	+	phospholipase A2 group XIIA(PLA2G12A)
Q4KWH8	PLCH1	-	+	phospholipase C eta 1(PLCH1)
Q9HBL7	PLGRKT	-	+	plasminogen receptor with a C-terminal lysine(PLGRKT)
Q9NRY6	PLSCR3	-	+	phospholipid scramblase 3(PLSCR3)
Q6UX71	PLXDC2	-	+	plexin domain containing 2(PLXDC2)
Q9UIW2	PLXNA1	-	+	plexin A1(PLXNA1)
Q92871	PMM1	-	+	phosphomannomutase 1(PMM1)
Q9NZ53	PODXL2	-	+	podocalyxin like 2(PODXL2)
Q9P215	POGK	-	+	pogo transposable element derived with KRAB domain(POGK)
Q6UW63	POGLUT2	-	+	protein O-glucosyltransferase 2(POGLUT2)
P54098	POLG	-	+	DNA polymerase gamma, catalytic subunit(POLG)
P62487	POLR2G	-	+	RNA polymerase II subunit G(POLR2G)
Q9H3Y8	PPDPF	-	+	pancreatic progenitor cell differentiation and proliferation factor(PPDPF)
Q66LE6	PPP2R2D	-	+	protein phosphatase 2 regulatory subunit Bdelta(PPP2R2D)
Q13362	PPP2R5C	-	+	protein phosphatase 2 regulatory subunit B'gamma(PPP2R5C)
Q16537	PPP2R5E	-	+	protein phosphatase 2 regulatory subunit B'epsilon(PPP2R5E)
P60510	PPP4C	-	+	protein phosphatase 4 catalytic subunit(PPP4C)
Q5MIZ7	PPP4R3B	-	+	protein phosphatase 4 regulatory subunit 3B(PPP4R3B)
P53041	PPP5C	-	+	protein phosphatase 5 catalytic subunit(PPP5C)
O43663	PRC1	-	+	protein regulator of cytokinesis 1(PRC1)
Q9Y3B1	PRELID3B	-	+	PRELI domain containing 3B(PRELID3B)
Q9UGJ0	PRKAG2	-	+	protein kinase AMP-activated non-catalytic subunit gamma 2(PRKAG2)
Q8N271	PROM2	-	+	prominin 2(PROM2)
Q8NAV1	PRPF38A	-	+	pre-mRNA processing factor 38A(PRPF38A)
Q969U7	PSMG2	-	+	proteasome assembly chaperone 2(PSMG2)
Q86Y79	PTRH1	-	+	peptidyl-tRNA hydrolase 1 homolog(PTRH1)
Q03393	PTS	-	+	6-pyruvoyltetrahydropterin synthase(PTS)
Q53H96	PYCR3	-	+	pyrroline-5-carboxylate reductase 3(PYCR3)
Q9BRQ0	PYGO2	-	+	pygopus family PHD finger 2(PYGO2)
Q96D70	R3HDM4	-	+	R3H domain containing 4(R3HDM4)
P61018	RAB4B	-	+	RAB4B, member RAS oncogene family(RAB4B)
Q53S08	RAB6D	-	+	RAB6D, member RAS oncogene family(RAB6D)
Q7Z6M1	RABEPK	-	+	Rab9 effector protein with kelch motifs(RABEPK)
Q9UJ41	RABGEF1	-	+	RAB guanine nucleotide exchange factor 1(RABGEF1)
Q9UNT1	RABL2B	-	+	RAB, member of RAS oncogene family like 2B(RABL2B)
O75943	RAD17	-	+	RAD17 checkpoint clamp loader component(RAD17)
Q96B01	RAD51AP1	-	+	RAD51 associated protein 1(RAD51AP1)
Q9BTL3	RAMAC	-	+	RNA guanine-7 methyltransferase activating subunit(RAMAC)
Q5T160	RARS2	-	+	arginyl-tRNA synthetase 2, mitochondrial(RARS2)
P28749	RBL1	-	+	RB transcriptional corepressor like 1(RBL1)
P82980	RBP5	-	+	retinol binding protein 5(RBP5)
Q8NG50	RDM1	-	+	RAD52 motif containing 1(RDM1)
O94761	RECQL4	-	+	RecQ like helicase 4(RECQL4)
Q969G6	RFK	-	+	riboflavin kinase(RFK)
Q8TEB9	RHBDD1	-	+	rhomboid domain containing 1(RHBDD1)
Q96CC6	RHBDF1	-	+	rhomboid 5 homolog 1(RHBDF1)
Q15382	RHEB	-	+	Ras homolog, mTORC1 binding(RHEB)
Q9NPQ8	RIC8A	-	+	RIC8 guanine nucleotide exchange factor A(RIC8A)
Q5EBL4	RILPL1	-	+	Rab interacting lysosomal protein like 1(RILPL1)
Q9BRS2	RIOK1	-	+	RIO kinase 1(RIOK1)
Q9Y4L5	RNF115	-	+	ring finger protein 115(RNF115)
Q8WVD3	RNF138	-	+	ring finger protein 138(RNF138)
Q5VTB9	RNF220	-	+	ring finger protein 220(RNF220)
Q96EP0	RNF31	-	+	ring finger protein 31(RNF31)
Q9BWH6	RPAP1	-	+	RNA polymerase II associated protein 1(RPAP1)
Q86WX3	RPS19BP1	-	+	ribosomal protein S19 binding protein 1(RPS19BP1)
Q71UM5	RPS27L	-	+	ribosomal protein S27 like(RPS27L)
Q9Y3A4	RRP7A	-	+	ribosomal RNA processing 7 homolog A(RRP7A)
Q96IZ7	RSRC1	-	+	arginine and serine rich coiled-coil 1(RSRC1)
P57060	RWDD2B	-	+	RWD domain containing 2B(RWDD2B)
Q8WU76	SCFD2	-	+	sec1 family domain containing 2(SCFD2)
P34741	SDC2	-	+	syndecan 2(SDC2)
Q96T21	SECISBP2	-	+	SECIS binding protein 2(SECISBP2)
Q9Y6D0	SELENOK	-	+	selenoprotein K(SELENOK)
Q9BQE4	SELENOS	-	+	selenoprotein S(SELENOS)
Q99985	SEMA3C	-	+	semaphorin 3C(SEMA3C)
Q86XK3	SFR1	-	+	SWI5 dependent homologous recombination repair protein 1(SFR1)
Q587I9	SFT2D3	-	+	SFT2 domain containing 3(SFT2D3)
Q96ES7	SGF29	-	+	SAGA complex associated factor 29(SGF29)
Q562F6	SGO2	-	+	shugoshin 2(SGO2)
Q9UPX8	SHANK2	-	+	SH3 and multiple ankyrin repeat domains 2(SHANK2)
P29353	SHC1	-	+	SHC adaptor protein 1(SHC1)
Q9NTG7	SIRT3	-	+	sirtuin 3(SIRT3)
P12757	SKIL	-	+	SKI like proto-oncogene(SKIL)
Q9Y619	SLC25A15	-	+	solute carrier family 25 member 15(SLC25A15)
Q96H78	SLC25A44	-	+	solute carrier family 25 member 44(SLC25A44)
Q9H1U9	SLC25A51	-	+	solute carrier family 25 member 51(SLC25A51)
P11166	SLC2A1	-	+	solute carrier family 2 member 1(SLC2A1)
Q8IXU6	SLC35F2	-	+	solute carrier family 35 member F2(SLC35F2)
Q9NVC3	SLC38A7	-	+	solute carrier family 38 member 7(SLC38A7)
Q8IVJ1	SLC41A1	-	+	solute carrier family 41 member 1(SLC41A1)
P53794	SLC5A3	-	+	solute carrier family 5 member 3(SLC5A3)
P19634	SLC9A1	-	+	solute carrier family 9 member A1(SLC9A1)
Q68D06	SLFN13	-	+	schlafen family member 13(SLFN13)
Q13485	SMAD4	-	+	SMAD family member 4(SMAD4)
Q8IYB5	SMAP1	-	+	small ArfGAP 1(SMAP1)
Q6STE5	SMARCD3	-	+	SWI/SNF related, matrix associated, actin dependent regulator of chromatin, subfamily d, member 3(SMARCD3)
Q96QK8	SMIM14	-	+	small integral membrane protein 14(SMIM14)
Q96E16	SMIM19	-	+	small integral membrane protein 19(SMIM19)
A0A096LP01	SMIM26	-	+	small integral membrane protein 26(SMIM26)
P17405	SMPD1	-	+	sphingomyelin phosphodiesterase 1(SMPD1)
O60906	SMPD2	-	+	sphingomyelin phosphodiesterase 2(SMPD2)
Q9Y6A9	SPCS1	-	+	signal peptidase complex subunit 1(SPCS1)
Q9NZD8	SPG21	-	+	SPG21 abhydrolase domain containing, maspardin(SPG21)
Q8N0Z3	SPICE1	-	+	spindle and centriole associated protein 1(SPICE1)
Q8TCT6	SPPL3	-	+	signal peptide peptidase like 3(SPPL3)
Q9UH36	SRRD	-	+	SRR1 domain containing(SRRD)
Q658P3	STEAP3	-	+	STEAP3 metalloreductase(STEAP3)
Q9P289	STK26	-	+	serine/threonine kinase 26(STK26)
P32856	STX2	-	+	syntaxin 2(STX2)
Q9UBS9	SUCO	-	+	SUN domain containing ossification factor(SUCO)
Q9UMX1	SUFU	-	+	SUFU negative regulator of hedgehog signaling(SUFU)
O00204	SULT2B1	-	+	sulfotransferase family 2B member 1(SULT2B1)
Q8NEM7	SUPT20H	-	+	SPT20 homolog, SAGA complex component(SUPT20H)
Q15526	SURF1	-	+	SURF1 cytochrome c oxidase assembly factor(SURF1)
O95425	SVIL	-	+	supervillin(SVIL)
Q8NHG7	SVIP	-	+	small VCP interacting protein(SVIP)
Q16563	SYPL1	-	+	synaptophysin like 1(SYPL1)
Q12962	TAF10	-	+	TATA-box binding protein associated factor 10(TAF10)
Q5VWN6	TASOR2	-	+	transcription activation suppressor family member 2(TASOR2)
Q86TI0	TBC1D1	-	+	TBC1 domain family member 1(TBC1D1)
Q9NVG8	TBC1D13	-	+	TBC1 domain family member 13(TBC1D13)
Q8TBP0	TBC1D16	-	+	TBC1 domain family member 16(TBC1D16)
Q9H7E2	TDRD3	-	+	tudor domain containing 3(TDRD3)
Q96N21	TEPSIN	-	+	TEPSIN adaptor related protein complex 4 accessory protein(TEPSIN)
Q8WVM0	TFB1M	-	+	transcription factor B1, mitochondrial(TFB1M)
P21980	TGM2	-	+	transglutaminase 2(TGM2)
Q6YHU6	THADA	-	+	THADA armadillo repeat containing(THADA)
O43422	THAP12	-	+	THAP domain containing 12(THAP12)
Q8WY91	THAP4	-	+	THAP domain containing 4(THAP4)
Q96MW7	TIGD1	-	+	tigger transposable element derived 1(TIGD1)
Q4W5G0	TIGD2	-	+	tigger transposable element derived 2(TIGD2)
Q04724	TLE1	-	+	TLE family member 1, transcriptional corepressor(TLE1)
Q8NE00	TMEM104	-	+	transmembrane protein 104(TMEM104)
Q86UB9	TMEM135	-	+	transmembrane protein 135(TMEM135)
Q8TBQ9	TMEM167A	-	+	transmembrane protein 167A(TMEM167A)
Q9P2C4	TMEM181	-	+	transmembrane protein 181(TMEM181)
Q8IY95	TMEM192	-	+	transmembrane protein 192(TMEM192)
Q96A57	TMEM230	-	+	transmembrane protein 230(TMEM230)
Q6PI78	TMEM65	-	+	transmembrane protein 65(TMEM65)
Q5SWH9	TMEM69	-	+	transmembrane protein 69(TMEM69)
Q9P0T7	TMEM9	-	+	transmembrane protein 9(TMEM9)
Q9Y4F4	TOGARAM1	-	+	TOG array regulator of axonemal microtubules 1(TOGARAM1)
O95985	TOP3B	-	+	DNA topoisomerase III beta(TOP3B)
O14683	TP53I11	-	+	tumor protein p53 inducible protein 11(TP53I11)
Q15628	TRADD	-	+	TNFRSF1A associated via death domain(TRADD)
Q13114	TRAF3	-	+	TNF receptor associated factor 3(TRAF3)
Q15629	TRAM1	-	+	translocation associated membrane protein 1(TRAM1)
Q9Y296	TRAPPC4	-	+	trafficking protein particle complex subunit 4(TRAPPC4)
Q96Q05	TRAPPC9	-	+	trafficking protein particle complex subunit 9(TRAPPC9)
Q12899	TRIM26	-	+	tripartite motif containing 26(TRIM26)
Q13049	TRIM32	-	+	tripartite motif containing 32(TRIM32)
Q6AZZ1	TRIM68	-	+	tripartite motif containing 68(TRIM68)
Q15714	TSC22D1	-	+	TSC22 domain family member 1(TSC22D1)
Q8WW01	TSEN15	-	+	tRNA splicing endonuclease subunit 15(TSEN15)
P41732	TSPAN7	-	+	tetraspanin 7(TSPAN7)
Q9Y5U2	TSSC4	-	+	tumor suppressing subtransferable candidate 4(TSSC4)
A0AVF1	TTC26	-	+	tetratricopeptide repeat domain 26(TTC26)
Q5R3I4	TTC38	-	+	tetratricopeptide repeat domain 38(TTC38)
O43156	TTI1	-	+	TELO2 interacting protein 1(TTI1)
Q71U36	TUBA1A	-	+	tubulin alpha 1a(TUBA1A)
Q13885	TUBB2A	-	+	tubulin beta 2A class IIa(TUBB2A)
Q96J42	TXNDC15	-	+	thioredoxin domain containing 15(TXNDC15)
P83876	TXNL4A	-	+	thioredoxin like 4A(TXNL4A)
Q6IPR3	TYW3	-	+	tRNA-yW synthesizing protein 3 homolog(TYW3)
A2RUC4	TYW5	-	+	tRNA-yW synthesizing protein 5(TYW5)
Q8NBM4	UBAC2	-	+	UBA domain containing 2(UBAC2)
Q969M7	UBE2F	-	+	ubiquitin conjugating enzyme E2 F (putative)(UBE2F)
Q8N2K1	UBE2J2	-	+	ubiquitin conjugating enzyme E2 J2(UBE2J2)
Q16763	UBE2S	-	+	ubiquitin conjugating enzyme E2 S(UBE2S)
Q9NZI7	UBP1	-	+	upstream binding protein 1(UBP1)
Q9BZV1	UBXN6	-	+	UBX domain protein 6(UBXN6)
O00124	UBXN8	-	+	UBX domain protein 8(UBXN8)
Q9BZX2	UCK2	-	+	uridine-cytidine kinase 2(UCK2)
Q96T88	UHRF1	-	+	ubiquitin like with PHD and ring finger domains 1(UHRF1)
O75385	ULK1	-	+	unc-51 like autophagy activating kinase 1(ULK1)
C9J7I0	UMAD1	-	+	UBAP1-MVB12-associated (UMA) domain containing 1(UMAD1)
A6NIH7	UNC119B	-	+	unc-119 lipid binding chaperone B(UNC119B)
Q9HAU5	UPF2	-	+	UPF2 regulator of nonsense mediated mRNA decay(UPF2)
Q9BRT2	UQCC2	-	+	ubiquinol-cytochrome c reductase complex assembly factor 2(UQCC2)
Q14694	USP10	-	+	ubiquitin specific peptidase 10(USP10)
Q92995	USP13	-	+	ubiquitin specific peptidase 13(USP13)
O94966	USP19	-	+	ubiquitin specific peptidase 19(USP19)
Q53GS9	USP39	-	+	ubiquitin specific peptidase 39(USP39)
O00507	USP9Y	-	+	ubiquitin specific peptidase 9 Y-linked(USP9Y)
Q14135	VGLL4	-	+	vestigial like family member 4(VGLL4)
Q96AX1	VPS33A	-	+	VPS33A core subunit of CORVET and HOPS complexes(VPS33A)
Q96JG6	VPS50	-	+	VPS50 subunit of EARP/GARPII complex(VPS50)
Q9UID3	VPS51	-	+	VPS51 subunit of GARP complex(VPS51)
Q9UGM6	WARS2	-	+	tryptophanyl tRNA synthetase 2, mitochondrial(WARS2)
Q9H6R7	WDCP	-	+	WD repeat and coiled coil containing(WDCP)
Q96S15	WDR24	-	+	WD repeat domain 24(WDR24)
Q9NNW5	WDR6	-	+	WD repeat domain 6(WDR6)
Q9Y4E6	WDR7	-	+	WD repeat domain 7(WDR7)
Q9Y4P8	WIPI2	-	+	WD repeat domain, phosphoinositide interacting 2(WIPI2)
P23025	XPA	-	+	XPA, DNA damage recognition and repair factor(XPA)
Q9UBH6	XPR1	-	+	xenotropic and polytropic retrovirus receptor 1(XPR1)
O43543	XRCC2	-	+	X-ray repair cross complementing 2(XRCC2)
Q9NRH1	YAE1	-	+	YAE1 maturation factor of ABCE1(YAE1)
Q9ULM3	YEATS2	-	+	YEATS domain containing 2(YEATS2)
Q5BJH7	YIF1B	-	+	Yip1 interacting factor homolog B, membrane trafficking protein(YIF1B)
P62699	YPEL5	-	+	yippee like 5(YPEL5)
Q8TBF4	ZCRB1	-	+	zinc finger CCHC-type and RNA binding motif containing 1(ZCRB1)
Q8IZN3	ZDHHC14	-	+	zinc finger DHHC-type palmitoyltransferase 14(ZDHHC14)
Q7Z7L7	ZER1	-	+	zyg-11 related cell cycle regulator(ZER1)
O95159	ZFPL1	-	+	zinc finger protein like 1(ZFPL1)
Q96K21	ZFYVE19	-	+	zinc finger FYVE-type containing 19(ZFYVE19)
Q9H4I2	ZHX3	-	+	zinc fingers and homeoboxes 3(ZHX3)
Q9H2Y7	ZNF106	-	+	zinc finger protein 106(ZNF106)
O60281	ZNF292	-	+	zinc finger protein 292(ZNF292)
P17041	ZNF32	-	+	zinc finger protein 32(ZNF32)
Q5T0B9	ZNF362	-	+	zinc finger protein 362(ZNF362)
Q8NF99	ZNF397	-	+	zinc finger protein 397(ZNF397)
Q96IQ9	ZNF414	-	+	zinc finger protein 414(ZNF414)
Q96KM6	ZNF512B	-	+	zinc finger protein 512B(ZNF512B)
O15014	ZNF609	-	+	zinc finger protein 609(ZNF609)
Q96I27	ZNF625	-	+	zinc finger protein 625(ZNF625)
Q6IQ21	ZNF770	-	+	zinc finger protein 770(ZNF770)
Q6ZMS4	ZNF852	-	+	zinc finger protein 852(ZNF852)
Q15695	ZRSR2P1	-	+	ZRSR2 pseudogene 1(ZRSR2P1)
O95229	ZWINT	-	+	ZW10 interacting kinetochore protein(ZWINT)
