# Supplementary material for: Idarubicin combats abiraterone and enzalutamide resistance in prostate cells via targeting XPA protein
Source: Cell Death Dis. 2022 Dec 12;13(12):1034. doi: 10.1038/s41419-022-05490-5 (PMC9744908; doi:10.1038/s41419-022-05490-5)
Supplement: Supplementary file 16 — Tab S4 DAVID cluster [file 41419_2022_5490_MOESM16_ESM.xlsx]

## Sheet: Sheet1
Enrichment Score: 3.9282589081404904
Term	Count	%	PValue	Genes	List Total	Pop Hits	Pop Total	Fold Enrichment	Bonferroni	Benjamini	FDR
KW-0496~Mitochondrion	59	11.412	3.15511e-05	ATF2, MT-ND5, ACSM3, MRPS14, TFB1M, FLVCR1, DIP2A, KIF1B, SLC25A44, TGM2, POLG, RARS2, HEMK1, GLRX5, SECISBP2, BCKDHB, MUL1, SIRT3, SLC25A15, TMEM135, COX7A2L, MRPL51, PACS2, PLSCR3, TRAF3, GUF1, SLC25A51, MTFR1, MTFR2, MICU2, NAT8L, FXN, ATPAF1, KANK2, SHC1, MRPL18, IBA57, MRPL54, HMGCL, TMEM65, BLOC1S1, NOCT, PDSS2, COX11, DMAC2L, SURF1, UQCC2, RHBDD1, MRPL27, HARS2, WARS2, COQ3, ABCB10, PDP2, …	455	1300	17543	1.74985	0.00132429	0.00132515	0.00126204
KW-0809~Transit peptide	30	5.80271	3.56032e-05	ACSM3, MRPL18, IBA57, TFB1M, MRPL54, HMGCL, TMEM65, NOCT, COX11, RARS2, DMAC2L, UQCC2, SECISBP2, GLRX5, BCKDHB, MRPL27, HARS2, WARS2, SIRT3, COQ3, COX7A2L, PDP2, ABCB10, MRPL51, GUF1, ECHDC3, MTFR1, MICU2, FXN, ATPAF1	338	566	14922	2.34	0.00096084	0.000961285	0.000890079
GO:0005739~mitochondrion	60	11.6054	5.13407e-05	MT-ND5, ACSM3, MRPS14, ARAF, RFK, FLVCR1, DIP2A, KIF1B, SLC25A44, TGM2, POLG, COA5, RARS2, HEMK1, GLRX5, SECISBP2, BCKDHB, MUL1, SIRT3, SLC25A15, COX7A2L, MRPL51, PACS2, PLSCR3, TRAF3, PEX5, GUF1, SLC25A51, MTFR1, MTFR2, MICU2, NAT8L, CRYAB, FXN, ATPAF1, KANK2, MRPL18, IBA57, PTS, MRPL54, SLC9A1, APH1A, HMGCL, TMEM65, NOCT, COX11, SURF1, UQCC2, MRPL27, HARS2, WARS2, COQ3, ABCB10, PDP2, NUDT8, LYR…	498	1437	20472	1.71643	0.0246936	0.00833431	0.00823163
Enrichment Score: 3.142170603806136
Term	Count	%	PValue	Genes	List Total	Pop Hits	Pop Total	Fold Enrichment	Bonferroni	Benjamini	FDR
GO:0051301~cell division	24	4.64217	6.69583e-05	CDC123, CDCA5, KIF14, SPICE1, INO80, KNL1, PIMREG, USP39, KNSTRN, NSL1, ZWINT, CCNA2, SGO2, TUBA1A, UBE2S, PRC1, ZFYVE19, PPP2R2D, CKS2, ANAPC4, KMT5A, FAM83D, TXNL4A, ANAPC2	469	382	19256	2.57953	0.130247	0.139541	0.139541
KW-0131~Cell cycle	35	6.76983	0.00027759	STEAP3, CDC123, UHRF1, CDCA5, USP39, CCNDBP1, NSL1, PDCD2L, CDC45, WDR6, CLSPN, KMT5A, FAM83D, TXNL4A, CEP55, SPICE1, ESCO2, INO80, KNL1, PIMREG, KNSTRN, ZWINT, CCNA2, SGO2, RBL1, UBE2S, PRC1, ZFYVE19, CROCC, PPP2R2D, CKS2, ANAPC4, RAD17, CACUL1, ANAPC2	299	679	11187	1.92859	0.0287302	0.0291469	0.0283142
KW-0132~Cell division	23	4.44874	0.00149905	CDC123, CDCA5, SPICE1, INO80, KNL1, PIMREG, USP39, KNSTRN, NSL1, ZWINT, CCNA2, SGO2, UBE2S, PRC1, ZFYVE19, PPP2R2D, CKS2, ANAPC4, KMT5A, FAM83D, TXNL4A, CEP55, ANAPC2	299	411	11187	2.09377	0.145738	0.0786999	0.0764513
KW-0498~Mitosis	16	3.09478	0.00968935	CDCA5, SPICE1, INO80, KNL1, PIMREG, KNSTRN, NSL1, ZWINT, CCNA2, PPP2R2D, ANAPC4, KMT5A, FAM83D, TXNL4A, CEP55, ANAPC2	299	286	11187	2.09313	0.640249	0.203476	0.197663
Enrichment Score: 2.074768796625504
Term	Count	%	PValue	Genes	List Total	Pop Hits	Pop Total	Fold Enrichment	Bonferroni	Benjamini	FDR
KW-0227~DNA damage	20	3.86847	0.0149671	GEN1, ATF2, UHRF1, USP10, XRCC2, XPA, FANCA, HUS1, INO80, GTF2H4, RAD51AP1, PPP5C, SFR1, EXO1, RNF138, PCLAF, NABP2, RAD17, CLSPN, NHEJ1	299	414	11187	1.80747	0.794728	0.261923	0.25444
Enrichment Score: 1.5262704105895937
Term	Count	%	PValue	Genes	List Total	Pop Hits	Pop Total	Fold Enrichment	Bonferroni	Benjamini	FDR
KW-0137~Centromere	10	1.93424	0.0127018	CENPU, SGO2, DAXX, CENPH, FBXO28, PPP2R5C, KNL1, KNSTRN, NSL1, ZWINT	455	144	17543	2.6775	0.415439	0.106695	0.101615
KW-0995~Kinetochore	8	1.54739	0.0183988	CENPU, SGO2, CENPH, FBXO28, KNL1, KNSTRN, NSL1, ZWINT	455	104	17543	2.96585	0.541571	0.128792	0.122659
Enrichment Score: 1.497897894294629
Term	Count	%	PValue	Genes	List Total	Pop Hits	Pop Total	Fold Enrichment	Bonferroni	Benjamini	FDR
KW-0853~WD repeat	14	2.70793	0.0126258	TLE1, NBEAL2, IFT80, WIPI2, EML1, WDR24, EML2, WDCP, PPP2R2D, WDR6, WDR7, ZNF106, DCAF13, NSMAF	338	284	14922	2.17631	0.29041	0.113633	0.105215
Enrichment Score: 1.3002030057999154
Term	Count	%	PValue	Genes	List Total	Pop Hits	Pop Total	Fold Enrichment	Bonferroni	Benjamini	FDR
hsa04152:AMPK signaling pathway	11	2.12766	0.000912311	CCNA2, TBC1D1, GYS1, PPP2R5E, RHEB, PPP2R2D, PIK3CD, PRKAG2, ULK1, PPP2R5C, CAMKK2	208	120	8156	3.59439	0.220556	0.249061	0.249061
Enrichment Score: 1.2567482974534823
Term	Count	%	PValue	Genes	List Total	Pop Hits	Pop Total	Fold Enrichment	Bonferroni	Benjamini	FDR
KW-0832~Ubl conjugation	87	16.8279	0.027017	ZNF770, KDM5D, GMEB2, POGK, ZRSR2P1, ARID4A, KEAP1, USP39, RABGEF1, ZNF609, RNF115, MSANTD2, SUFU, GATAD1, PCLAF, TRIM68, TRIM26, KMT5A, H3-3A, MYBPC3, PIAS3, DAXX, ZNF362, TLE1, CKAP2L, ARNT, MUL1, FRS2, COMMD1, PIMREG, TTI1, CCNA2, ELF2, TUBB2A, SELENOS, TRAF3, ZFYVE19, PEX5, ANAPC4, ULK1, CACTIN, DEPDC5, USP13, FYTTD1, RNF31, ZNF397, NFAT5, CEBPB, HDAC3, USP10, UHRF1, CDCA5, XPA, SELENOK, UBE2…	389	2572	14097	1.22582	0.495767	0.240408	0.240408
Enrichment Score: 1.2148881106042597
Term	Count	%	PValue	Genes	List Total	Pop Hits	Pop Total	Fold Enrichment	Bonferroni	Benjamini	FDR
KW-0833~Ubl conjugation pathway	33	6.38298	0.00422768	USP13, RNF31, UHRF1, USP10, FBXO28, KEAP1, OTUD7B, UBE2J2, FBXO21, USP19, RABGEF1, RNF115, RNF138, TRIM68, DCAF13, UBXN6, UBE2F, PIAS3, ZER1, USP9Y, MUL1, COMMD1, FBXO11, UBE2S, TRAF3, KCTD10, ANAPC4, LZTR1, TRIM32, MMACHC, RNF220, OTUD3, ANAPC2	299	737	11187	1.67529	0.359078	0.147969	0.143741
Enrichment Score: 0.9319372942316995
Term	Count	%	PValue	Genes	List Total	Pop Hits	Pop Total	Fold Enrichment	Bonferroni	Benjamini	FDR
KW-0863~Zinc-finger	55	10.6383	0.0225182	ZNF512B, ZNF770, ATF2, KDM5D, ZNF292, ARAF, ZRSR2P1, OTUD7B, JADE3, USP39, RABGEF1, ZNF609, RNF115, GATAD1, TRIM68, TRIM26, ZFPL1, PIAS3, ZNF362, ZHX3, MUL1, PEX2, ESCO2, ZCRB1, FBXO11, THAP4, PYGO2, TRAF3, ZFYVE19, USP13, RNF31, ZNF397, ELOF1, UHRF1, MAZ, XPA, RPS27L, ASAP2, USP19, RNF138, ZNF625, ZNF106, GIT2, PCGF2, THAP12, ZNF32, PEX10, PHC3, NBR1, ZNF414, ZNF852, SMAP1, TRIM32, MMACHC, RNF220	338	1826	14922	1.32976	0.459328	0.151998	0.140739
